# Supplementary material for: Development of a high-throughput strategy for discovery of potent analogues of antibiotic lysocin E
Source: Nat Commun. 2019 Jul 5;10:2992. doi: 10.1038/s41467-019-10754-4 (PMC6611794; doi:10.1038/s41467-019-10754-4)
Supplement: Supplementary file 3 — Source Data [file 41467_2019_10754_MOESM3_ESM.xlsx]

## Sheet: Figure 4b
Figure 4b
bead number	fluorescence intensity/a.u.
1	91.098
2	281.711
3	136.396
4	121.729
5	695.702
6	180.318
7	122.461
8	97.3591
9	384.562
10	321.815
11	120.657
12	300.788
13	129.49
14	126.485
15	145.274
16	216.673
17	90.1413
18	895.988
19	489.425
20	173.445
21	649.493
22	116.862
23	140.634
24	246.839
25	155.82
26	86.7686
27	474.521
28	178.148
29	100.784
30	470.483
31	105.226
32	241.485
33	803.036
34	208.405
35	195.254
36	203.272
37	254.26
38	652.453
39	89.3659
40	88.4792
41	907.041
42	156.282
43	727.835
44	125.061
45	178.74
46	1201.71
47	97.4758
48	136.728
49	159.096
50	159.091
51	141.339
52	142.676
53	164.693
54	171.55
55	55.7764
56	184.607
57	99.092
58	122.565
59	77.0911
60	158.902
61	182.719
62	131.36
63	237.631
64	789.343
65	150.506
66	77.0044
67	113.859
68	142.514
69	130.139
70	255.389
71	153.489
72	149.794
73	62.6849
74	191.774
75	127.501
76	738.557
77	104.112
78	58.5251
79	159.397
80	108.915
81	84.6719
82	59.1421
83	108.559
84	1195.4
85	76.4733
86	272.033
87	853.367
88	123.416
89	602.779
90	90.6728
91	298.129
92	290.753
93	72.2677
94	122.814
95	64.935
96	108.14
97	71.552
98	389.922
99	62.9861
100	79.6069
101	52.5039
102	114.832
103	83.6281
104	57.1997
105	50.4047
106	66.7121
107	67.3833
108	58.9258
109	44.9571
110	50.5673
111	54.5596
112	66.7638
113	210.79
114	72.9483
115	81.0724
116	60.7819
117	88.2927
118	77.8346
119	73.8893
120	69.4543
121	64.532
122	85.527
123	58.4721
124	75.1662
125	72.4797
126	309.383
127	272.623
128	64.6829
129	90.5747
130	71.5929
131	73.5644
132	59.4464
133	56.1822
134	57.0016
135	217.834
136	112.081
137	91.3874
138	107.757
139	129.36
140	80.4439
141	110.693
142	68.9813
143	97.7857
144	60.9524
145	57.9938
146	70.1569
147	69.3428
148	61.7028
149	61.0547
150	113.79
151	95.5022
152	59.2818
153	84.819
154	64.1801
155	143.661
156	66.1358
157	97.5162
158	370.885
159	57.6896
160	79.8288
161	167.385
162	66.7331
163	352.963
164	129.459
165	215.415
166	69.5448
167	96.6038
168	625.707
169	86.1614
170	67.5001
171	71.3398
172	89.7353
173	187.629
174	62.7144
175	228.749
176	55.3601
177	63.5187
178	94.6017
179	75.554
180	75.2737
181	78.7369
182	83.8686
183	62.9373
184	65.5571
185	88.9903
186	70.0249
187	91.4981
188	268.091
189	115.537
190	60.0902
191	122.015
192	90.4212
193	105.615
194	213.694
195	141.679
196	65.5077
197	73.2996
198	254.66
199	154.126
200	78.3293
201	70.7559
202	74.944
203	70.1218
204	70.8676
205	86.631
206	259.073
207	1081.13
208	74.5231
209	75.0982
210	68.4942
211	57.6111
212	68.748
213	525.984
214	720.44
215	70.1542
216	98.2481
217	61.9866
218	83.3782
219	113.175
220	104.846
221	596.204
222	93.3884
223	83.4936
224	347.39
225	67.5911
226	781.583
227	69.739
228	143.416
229	132.113
230	76.3501
231	100.218
232	366.955
233	63.9753
234	73.0841
235	513.474
236	85.5033
237	67.2787
238	63.2189
239	125.176
240	77.365
241	90.6367
242	54.482
243	144.365
244	75.143
245	101.029
246	65.1782
247	116.892
248	69.8558
249	62.3509
250	82.4567
251	70.8521
252	69.4031
253	68.2452
254	566.948
255	65.0069
256	260.078
257	227.849
258	63.3997
259	62.7821
260	69.9804
261	488.079
262	164.414
263	80.0136
264	66.4307
265	53.8103
266	73.3953
267	77.8942
268	66.0742
269	377.611
270	551.645
271	131.697
272	79.0209
273	64.9928
274	65.1401
275	55.5244
276	57.4212
277	69.7302
278	118.399
279	359.092
280	69.6028
281	85.8198
282	65.1718
283	417.36
284	278.393
285	256.006
286	165.526
287	173.117
288	123.805
289	393.362
290	127.485
291	87.0527
292	101.585
293	107.025
294	644.888
295	1054.47
296	1117.16
297	195.784
298	329.5
299	163.794
300	388.299
301	140.75
302	328.441
303	119.08
304	123.054
305	310.423
306	383.935
307	332.024
308	383.819
309	74.4757
310	228.55
311	122.794
312	286.258
313	333.227
314	342.221
315	386.276
316	915.381
317	154.415
318	728.603
319	119.826
320	926.847
321	507.133
322	672.535
323	1074.12
324	474.447
325	283.24
326	950.415
327	246.684
328	109.58
329	143.659
330	101.697
331	304.217
332	261.071
333	522.943
334	287.949
335	570.674
336	75.0738
337	204.893
338	600.454
339	164.502
340	238.319
341	269.612
342	568.398
343	736.441
344	599.272
345	396.22
346	142.317
347	157.074
348	98.038
349	99.5864
350	228.36
351	564.469
352	304.096
353	75.7369
354	823.086
355	96.0661
356	322.758
357	178.902
358	315.406
359	118.436
360	107.189
361	76.6412
362	269.92
363	673.286
364	663.548
365	172.915
366	850.501
367	248.468
368	291.703
369	489.392
370	158.964
371	139.124
372	156.438
373	119.613
374	1220.61
375	125.473
376	150.407
377	1011.67
378	480.605
379	197.384
380	115.518
381	133.482
382	250.639
383	125.213
384	398.014
385	843.09
386	250.342
387	510.384
388	83.5809
389	203.834
390	157.227
391	130.725
392	96.4362
393	185.104
394	111.203
395	314.443
396	207.285
397	124.496
398	150.895
399	101.561
400	130.863
401	568.363
402	164.004
403	143.658
404	88.5798
405	404.44
406	49.1168
407	123.82
408	159.9
409	116.032
410	139.08
411	400.509
412	255.737
413	284.497
414	54.045
415	77.0247
416	82.6617
417	1105.32
418	694.185
419	58.4161
420	91.3889
421	121.137
422	44.4747
423	64.4287
424	121.999
425	121.203
426	67.7791
427	76.3789
428	97.5264
429	771.285
430	265.455
431	97.0977
432	117.735
433	54.9114
434	94.4732
435	70.5129
436	94.1597
437	150.254
438	128.297
439	69.0834
440	1159.71
441	837.829
442	115.098
443	188.856
444	78.8724
445	605.52
446	53.2727
447	77.8211
448	207.001
449	771.909
450	52.678
451	113.061
452	75.8448
453	223.847
454	82.3644
455	103.527
456	82.2636
457	512.776
458	613.201
459	709.695
460	77.3181
461	68.469
462	53.4172
463	604.621
464	76.148
465	79.3068
466	67.5117
467	70.5058
468	578.329
469	48.4628
470	60.2478
471	73.1401
472	169.787
473	120.858
474	903.257
475	668.156
476	1596.58
477	231.964
478	99.6829
479	195.177
480	134.96
481	173.969
482	264.597
483	476.601
484	833.031
485	362.884
486	92.7208
487	468.261
488	283.905
489	663.604
490	277.127
491	150.27
492	184.623
493	195.306
494	145.974
495	160.837
496	128.894
497	161.256
498	543.608
499	209.031
500	404.856
501	80.2203
502	557.49
503	865.951
504	245.326
505	175.083
506	201.469
507	212.817
508	135.975
509	326.418
510	183.717
511	583.536
512	1027.02
513	373.127
514	128.679
515	132.303
516	81.7312
517	312.373
518	199.913
519	140.996
520	153.864
521	570.83
522	584.926
523	185.248
524	1320.28
525	395.984
526	447.289
527	335.078
528	790.255
529	974.098
530	150.995
531	162.629
532	139.479
533	745.341
534	178.622
535	414.378
536	222.493
537	327.074
538	193.92
539	246.399
540	256.921
541	355.004
542	573.899
543	1118.24
544	354.312
545	686.959
546	268.853
547	587.668
548	246.231
549	503.011
550	123.44
551	376.135
552	742.444
553	788.709
554	1293.71
555	562.313
556	452.829
557	771.918
558	251.908
559	304.668
560	278.694
561	1364.16
562	377.799
563	61.8891
564	286.112
565	1141.41
566	1149.49
567	335.51
568	175.484
569	127.208
570	136.444
571	648.657
572	171.197
573	406.002
574	277.029
575	301.859
576	1267.94
577	741.886
578	183.523
579	1097.32
580	141.372
581	364.98
582	281.72
583	105.925
584	159.325
585	963.671
586	210.633
587	208.453
588	153.558
589	1172.65
590	160.772
591	523.195
592	153.599
593	575.582
594	683.768
595	381.418
596	108.687
597	249.888
598	99.6553
599	307.879
600	293.555
601	778.645
602	284.464
603	114.062
604	128.226
605	229.983
606	1177.94
607	83.4189
608	624.11
609	102.794
610	105.678
611	390.088
612	450.581
613	362.932
614	138.085
615	191.808
616	125.49
617	916.427
618	140.679
619	369.681
620	135.45
621	215.834
622	560.05
623	50.1647
624	199.444
625	74.1017
626	607.205
627	234.053
628	980.328
629	361.59
630	436.656
631	233.855
632	280.593
633	67.7152
634	359.068
635	115.143
636	766.606
637	174.399
638	783.995
639	255.159
640	474.633
641	179.415
642	316.986
643	167.5
644	198.864
645	233.257
646	138.544
647	187.341
648	186.083
649	113.649
650	531.3
651	86.6169
652	74.8619
653	88.295
654	578.813
655	116.665
656	104.859
657	94.8974
658	238.722
659	63.0183
660	121.148
661	440.119
662	148.71
663	121.188
664	195.649
665	706.678
666	162.781
667	140.866
668	102.131
669	106.021
670	116.798
671	154.023
672	71.2654
673	201.796
674	124.042
675	119.242
676	117.287
677	80.9772
678	359.568
679	123.916
680	204.371
681	581.86
682	111.444
683	124.749
684	172.435
685	109.343
686	118.305
687	54.5138
688	90.7784
689	123.017
690	140.847
691	123.184
692	227.998
693	115.731
694	216.673
695	418.279
696	719.185
697	221.724
698	401.092
699	1040.86
700	184.784
701	166.199
702	384.132
703	104.752
704	1051.42
705	104.076
706	112.596
707	102.249
708	135.906
709	735.043
710	111.563
711	96.6244
712	153.22
713	226.097
714	93.8224
715	159.022
716	119.671
717	332.623
718	173.291
719	122.044
720	137.334
721	128.673
722	481.184
723	831.427
724	477.698
725	152.968
726	444.848
727	129.557
728	155.408
729	275.893
730	99.3294
731	130.004
732	320.731
733	121.122
734	157.979
735	190.339
736	205.499
737	164.69
738	99.7357
739	132.442
740	72.973
741	181.67
742	263.535
743	118.59
744	185.285
745	151.559
746	180.494
747	201.514
748	238.369
749	228.882
750	180.192
751	339.913
752	140.994
753	113.148
754	106.266
755	397.405
756	181.473
757	738.035
758	244.99
759	93.6613
760	136.847
761	1233.44
762	94.3379
763	71.256
764	558.018
765	311.838
766	1144.18
767	251.352
768	1293.89
769	153.356
770	90.6454
771	154.835
772	537.01
773	360.673
774	491.311
775	260.641
776	697.552
777	110.69
778	174.56
779	211.038
780	127.473
781	71.0003
782	247.268
783	439.556
784	1173.25
785	266.06
786	77.7841
787	205.009
788	338.121
789	241.911
790	834.021
791	128.252
792	135.481
793	594.984
794	482.353
795	815.326
796	70.6602
797	388.505
798	586.526
799	444.31
800	458.694
801	297.714
802	570.813
803	340.804
804	185.409
805	191.927
806	120.535
807	96.3184
808	162.553
809	153.1
810	130.426
811	135.195
812	918.717
813	114.221
814	265.43
815	338.135
816	135.204
817	211.099
818	381.445
819	297.244
820	186.202
821	81.2258
822	270.418
823	159.272
824	547.764
825	317.411
826	1434.22
827	253.024
828	155.484
829	1045.1
830	580.714
831	216.662
832	281.008
833	231.429
834	1178.76
835	207.573
836	414.362
837	725.491
838	117.904
839	196.612
840	733.537
841	197.744
842	204.839
843	145.386
844	320.192
845	189.249
846	94.3328
847	272.34
848	1073.12
849	370.235
850	668.352
851	286.757
852	176.207
853	122.21
854	83.3648
855	96.0274
856	92.9374
857	76.7772
858	71.5118
859	129.524
860	78.5362
861	734.058
862	86.7584
863	67.2609
864	265.748
865	137.386
866	150.093
867	355.746
868	383.495
869	201.505
870	90.2779
871	92.1364
872	102.904
873	116.913
874	82.92
875	256.76
876	489.552
877	119.117
878	91.4742
879	142.959
880	109.406
881	114.001
882	99.4231
883	117.733
884	541.804
885	133.419
886	637.022
887	145.479
888	603.554
889	127.8
890	98.8548
891	94.0152
892	515.5
893	330.799
894	992.651
895	235.965
896	122.589
897	93.5896
898	76.4876
899	253.184
900	98.5614
901	146.878
902	178.956
903	529.088
904	72.3766
905	73.661
906	194.697
907	114.031
908	140.764
909	997.683
910	416.1
911	789.763
912	110.101
913	416.678
914	118.552
915	87.5704
916	240.947
917	146.24
918	512.354
919	79.2747
920	237.826
921	73.1647
922	160.266
923	319.051
924	101.386
925	147.052
926	101.14
927	107.456
928	74.1551
929	74.3528
930	67.4497
931	94.1041
932	660.554
933	106.332
934	112.332
935	358.702
936	166.401
937	83.8474
938	247.88
939	209.104
940	419.017
941	163.179
942	610.568
943	198.986
944	161.412
945	373.263
946	89.1718
947	397.719
948	122.866
949	76.6557
950	277.686
951	71.2822
952	327.032
953	382.825
954	686.79
955	725.214
956	88.213
957	170.721
958	355.408
959	167.946
960	169.511
961	150.442
962	143.317
963	86.8849
964	87.1117
965	135.386
966	84.5601
967	69.9188
968	368.276
969	138.415
970	779.104
971	105.252
972	123.711
973	161.185
974	115.905
975	142.991
976	65.9119
977	556.48
978	79.2106
979	100.79
980	199.858
981	126.158
982	973.288
983	1105.68
984	468.12
985	215.96
986	132.265
987	254.673
988	132.233
989	137.322
990	83.1856
991	740.044
992	504.736
993	68.1443
994	417.469
995	79.1032
996	120.406
997	166.367
998	783.419
999	917.823
1000	85.2256
1001	510.46
1002	220.161
1003	862.204
1004	93.5809
1005	92.7446
1006	370.184
1007	125.623
1008	111.594
1009	412.184
1010	345.5
1011	905.479
1012	978.997
1013	132.523
1014	1101.96
1015	1462.14
1016	146.381
1017	739.989
1018	353.124
1019	390.279
1020	513.726
1021	152.389
1022	223.183
1023	441.808
1024	123.2
1025	87.7222
1026	89.4356
1027	484.271
1028	93.6953
1029	242.786
1030	231.778
1031	522.419
1032	666.24
1033	167.056
1034	69.5871
1035	108.477
1036	130.039
1037	117.722
1038	117.516
1039	652.158
1040	89.705
1041	201.281
1042	76.7112
1043	78.6798
1044	73.9922
1045	75.61
1046	632.734
1047	123.525
1048	99.2258
1049	168.614
1050	117
1051	93.2657
1052	60.047
1053	75.3536
1054	312.516
1055	576.051
1056	62.9341
1057	101.693
1058	70.2614
1059	135.692
1060	67.7768
1061	77.2799
1062	123.96
1063	217.288
1064	170.291
1065	177.226
1066	100.548
1067	550.89
1068	99.9177
1069	181.017
1070	153.434
1071	81.974
1072	77.651
1073	197.731
1074	333.261
1075	252.037
1076	203.88
1077	183.713
1078	123.623
1079	84.3668
1080	97.1693
1081	139.984
1082	244.371
1083	403.976
1084	195.034
1085	131.9
1086	72.6464
1087	113.219
1088	191.734
1089	128.559
1090	498.173
1091	927.205
1092	127.726
1093	371.008
1094	86.9219
1095	529.298
1096	363.038
1097	129.6
1098	139.346
1099	450.218
1100	652.255
1101	108.901
1102	105.914
1103	157.652
1104	430.624
1105	132.343
1106	91.5772
1107	108.806
1108	90.9773
1109	118.618
1110	71.1484
1111	214.276
1112	84.9212
1113	123.532
1114	970.004
1115	526.903
1116	428.322
1117	996.406
1118	153.299
1119	116.939
1120	111.232
1121	322.782
1122	144.457
1123	237.247
1124	471.942
1125	112.479
1126	148.026
1127	313.023
1128	301.003
1129	90.6279
1130	441.059
1131	97.4392
1132	146.096
1133	101.306
1134	112.604
1135	568.23
1136	172.398
1137	104.201
1138	777.854
1139	1106.06
1140	221.323
1141	106.895
1142	594.622
1143	63.437
1144	45.2368
1145	1140.47
1146	182.768
1147	118.72
1148	578.861
1149	130.803
1150	140.182
1151	200.524
1152	957.967
1153	508.492
1154	50.7513
1155	151.436
1156	1470.92
1157	72.7529
1158	607.627
1159	1049.2
1160	337.457
1161	258.661
1162	904.185
1163	263.901
1164	438.361
1165	206.092
1166	201.77
1167	280.2
1168	140.274
1169	216.824
1170	247.938
1171	130.144
1172	396.741
1173	131.096
1174	144.34
1175	285.538
1176	699.628
1177	606.989
1178	596.891
1179	448.708
1180	64.101
1181	504.468
1182	186.787
1183	229.665
1184	848.53
1185	1170.65
1186	549.738
1187	280.622
1188	264.528
1189	343.041
1190	168.761
1191	120.643
1192	1315.58
1193	956.575
1194	321.076
1195	278.981
1196	416.395
1197	1061
1198	577.966
1199	211.253
1200	576.733
1201	157.867
1202	498.983
1203	298.096
1204	478.563
1205	558.098
1206	864.222
1207	1014.7
1208	565.377
1209	157.925
1210	653.147
1211	201.282
1212	568.127
1213	368.899
1214	326.289
1215	1151.29
1216	486.746
1217	356.061
1218	299.47
1219	422.679
1220	461.76
1221	368.803
1222	1511.06
1223	355.95
1224	152.947
1225	63.2656
1226	402.955
1227	997.746
1228	107.277
1229	1189.05
1230	214.269
1231	147.43
1232	59.7912
1233	136.733
1234	161.074
1235	94.7228
1236	252.342
1237	165.677
1238	145.312
1239	115.607
1240	280.026
1241	182.839
1242	858.28
1243	151.835
1244	128.215
1245	53.349
1246	366.204
1247	108.776
1248	182.083
1249	564.342
1250	139.406
1251	222.957
1252	282.792
1253	198.205
1254	76.843
1255	136.966
1256	236.728
1257	237.08
1258	967.733
1259	118.542
1260	122.355
1261	188.369
1262	275.045
1263	322.02
1264	202.842
1265	175.626
1266	157.407
1267	143.36
1268	156.585
1269	415.704
1270	212.155
1271	114.012
1272	414.943
1273	165.381
1274	126.454
1275	150.344
1276	78.4621
1277	76.7292
1278	519.181
1279	161.758
1280	125.718
1281	114.125
1282	298.171
1283	172.914
1284	98.0348
1285	187.171
1286	151.806
1287	111.814
1288	367.13
1289	349.465
1290	892.448
1291	217.242
1292	135.806
1293	122.884
1294	114.465
1295	149.47
1296	148.243
1297	142.215
1298	463.801
1299	354.666
1300	369.18
1301	235.791
1302	155.068
1303	578.595
1304	785.102
1305	773.491
1306	376.865
1307	68.1946
1308	1141.61
1309	131.28
1310	591.147
1311	103.534
1312	809.32
1313	721.59
1314	464.38
1315	280.873
1316	109.677
1317	239.054
1318	993.512
1319	1053.52
1320	1213.9
1321	136.786
1322	224.628
1323	222.808
1324	333.88
1325	192.948
1326	77.127
1327	83.15
1328	78.5864
1329	52.3267
1330	266.213
1331	66.981
1332	69.9918
1333	256.713
1334	82.5978
1335	721.298
1336	92.4747
1337	70.4087
1338	74.2389
1339	93.0642
1340	69.573
1341	115.709
1342	428.262
1343	286.558
1344	216.738
1345	53.8053
1346	93.3891
1347	115.437
1348	92.2512
1349	452.363
1350	71.4524
1351	82.3693
1352	86.833
1353	90.9344
1354	62.2899
1355	396.667
1356	545.615
1357	131.827
1358	697.414
1359	114.961
1360	99.658
1361	451.947
1362	82.8048
1363	105.282
1364	1299.9
1365	81.7442
1366	104.357
1367	94.9118
1368	76.1141
1369	904.305
1370	186.919
1371	113.921
1372	122.202
1373	88.8199
1374	76.3407
1375	57.4758
1376	150.407
1377	1116.32
1378	103.097
1379	363.295
1380	116.62
1381	85.6287
1382	514.874
1383	87.1768
1384	1236.2
1385	62.9842
1386	70.4882
1387	909.173
1388	296.563
1389	364.86
1390	367.698
1391	801.035
1392	108.506
1393	1116.52
1394	87.3661
1395	69.2989
1396	70.0354
1397	75.2831
1398	225.991
1399	103.938
1400	78.6563
1401	71.7367
1402	114.833
1403	88.5001
1404	649.739
1405	96.7793
1406	96.6001
1407	181.877
1408	928.296
1409	102.098
1410	485.756
1411	396.829
1412	353.372
1413	72.5872
1414	747.99
1415	375.572
1416	84.7838
1417	226.63
1418	80.5892
1419	65.9379
1420	236.363
1421	116.887
1422	176.942
1423	138.124
1424	218.59
1425	75.1208
1426	166.564
1427	251.76
1428	262.016
1429	143.635
1430	145.387
1431	112.01
1432	1025.79
1433	194.322
1434	196.34
1435	247.623
1436	353.741
1437	217.17
1438	161.851
1439	179.992
1440	131.567
1441	120.471
1442	113.704
1443	131.928
1444	78.9383
1445	751.287
1446	192.469
1447	278.828
1448	804.102
1449	546.186
1450	418.864
1451	165.051
1452	119.566
1453	105.199
1454	105.337
1455	77.2494
1456	128.395
1457	162.377
1458	247.495
1459	486.74
1460	175.035
1461	162.39
1462	115.858
1463	335.923
1464	328.309
1465	232.171
1466	829.896
1467	88.2883
1468	591.521
1469	217.957
1470	232.15
1471	191.983
1472	843.648
1473	255.505
1474	329.218
1475	691.157
1476	975.737
1477	1093.36
1478	207.977
1479	116.681
1480	219.451
1481	400.323
1482	63.6453
1483	226.686
1484	366.953
1485	356.575
1486	127.872
1487	549.984
1488	738.126
1489	261.301
1490	360.263
1491	106.119
1492	155.127
1493	189.798
1494	136.613
1495	140.556
1496	1168.39
1497	101.81
1498	124.196
1499	111.093
1500	191.942
1501	836.872
1502	157.648
1503	487.33
1504	259.673
1505	157.162
1506	68.232
1507	93.7402
1508	104.717
1509	185.64
1510	87.3668
1511	195.976
1512	94.0836
1513	117.713
1514	172.819
1515	204.077
1516	299.841
1517	650.769
1518	143.905
1519	533.639
1520	447.765
1521	864
1522	295.18
1523	332.1
1524	581.468
1525	113.292
1526	1161.82
1527	943.306
1528	268.274
1529	296.879
1530	262.117
1531	722.137
1532	289.569
1533	324.898
1534	243.504
1535	328.37
1536	394.52
1537	1104.53
1538	204.433
1539	282.18
1540	536.025
1541	543.032
1542	1471.73
1543	506.037
1544	918.442
1545	679.619
1546	758.222
1547	271.21
1548	1349.41
1549	118.653
1550	343.165
1551	392.907
1552	869.237
1553	223.496
1554	290.502
1555	480.895
1556	832.994
1557	698.783
1558	932.134
1559	289.876
1560	251.474
1561	292.971
1562	316.906
1563	946.823
1564	887.194
1565	482.914
1566	478.898
1567	881.271
1568	81.5728
1569	436.658
1570	493.532
1571	121.086
1572	123.248
1573	720.605
1574	548.733
1575	978.994
1576	44.6271
1577	117.524
1578	208.124
1579	474.441
1580	914.389
1581	121.498
1582	421.292
1583	201.382
1584	206.996
1585	621.176
1586	835.496
1587	854.784
1588	263.187
1589	1556.97
1590	73.3389
1591	1185.06
1592	643.67
1593	249.706
1594	619.012
1595	971.732
1596	878.801
1597	1172.6
1598	289.088
1599	280.199
1600	67.7154
1601	367.351
1602	134.937
1603	125.761
1604	178.501
1605	37.1553
1606	86.3551
1607	440.161
1608	115.082
1609	176.081
1610	160.043
1611	608.394
1612	134.463
1613	195.428
1614	224.263
1615	131.227
1616	155.29
1617	141.108
1618	219.826
1619	72.8427
1620	332.828
1621	138.219
1622	264.384
1623	576.036
1624	161.372
1625	176.408
1626	180.545
1627	112.921
1628	126.828
1629	89.1269
1630	173.837
1631	121.063
1632	606.12
1633	304.499
1634	846.019
1635	833.315
1636	892.993
1637	186.459
1638	192.281
1639	587.426
1640	206.556
1641	266.365
1642	379.846
1643	1458.38
1644	113.659
1645	291.367
1646	448.369
1647	1445.22
1648	162.133
1649	1351.77
1650	72.6907
1651	554.077
1652	54.7433
1653	180.439
1654	197.86
1655	431.547
1656	698.994
1657	358.383
1658	203.205
1659	239.42
1660	189.064
1661	182.03
1662	363.864
1663	490.66
1664	87.0499
1665	1127.49
1666	435.304
1667	180.268
1668	667.406
1669	218.567
1670	240.732
1671	53.6306
1672	333.004
1673	386.557
1674	1035.57
1675	968.978
1676	864.485
1677	139.667
1678	67.3277
1679	186.004
1680	165.247
1681	458.18
1682	259.004
1683	188.798
1684	513.733
1685	266.897
1686	508.239
1687	80.7682
1688	162.006
1689	67.8133
1690	186.158
1691	304.437
1692	242.925
1693	557.944
1694	107.906
1695	128.539
1696	238.017
1697	273.108
1698	189.136
1699	359.02
1700	407.395
1701	161.248
1702	305.478
1703	124.234
1704	225.027
1705	173.844
1706	224.439
1707	165.461
1708	304.622
1709	164.255
1710	173.212
1711	516.663
1712	306.149
1713	298.335
1714	192.909
1715	234.977
1716	201.484
1717	134.321
1718	161.71
1719	51.3192
1720	98.2677
1721	209.726
1722	643.815
1723	406.939
1724	205.531
1725	2632.2
1726	185.457
1727	482.828
1728	559.672
1729	283.352
1730	354.527
1731	499.94
1732	216.258
1733	241.071
1734	252.961
1735	423.373
1736	634.966
1737	463.313
1738	383.832
1739	216.712
1740	108.147
1741	109.466
1742	357.362
1743	346.764
1744	1050.24
1745	129.864
1746	278.187
1747	110.451
1748	328.053
1749	163.493
1750	75.5264
1751	142.79
1752	429.844
1753	272.216
1754	356.309
1755	250.998
1756	140.76
1757	849.285
1758	102.803
1759	494.971
1760	218.624
1761	275.93
1762	75.7701
1763	255.643
1764	126.144
1765	157.652
1766	444.94
1767	373.175
1768	263.767
1769	297.586
1770	256.551
1771	135.29
1772	142.953
1773	353.671
1774	139.016
1775	648.789
1776	265.314
1777	384.582
1778	627.139
1779	64.6108
1780	221.782
1781	169.482
1782	508.476
1783	251.484
1784	336.26
1785	218.525
1786	274.566
1787	259.286
1788	177.144
1789	60.8342
1790	189.351
1791	164.597
1792	153.569
1793	60.3022
1794	188.424
1795	579.955
1796	168.565
1797	154.373
1798	139.053
1799	67.2224
1800	166.444
1801	261.759
1802	202.923
1803	56.7624
1804	216.373
1805	214.167
1806	193.916
1807	195.024
1808	47.2841
1809	154.809
1810	274.64
1811	119.296
1812	274.55
1813	155.757
1814	537.558
1815	224.88
1816	193.566
1817	319.012
1818	407.297
1819	180.144
1820	110.151
1821	246.238
1822	92.8969
1823	228.571
1824	205.981
1825	80.3992
1826	54.5809
1827	52.7362
1828	185.22
1829	48.9696
1830	505.769
1831	229.332
1832	77.767
1833	50.9589
1834	173.973
1835	144.506
1836	143.614
1837	108.583
1838	239.663
1839	181.882
1840	86.4199
1841	174.763
1842	48.0391
1843	91.2827
1844	174.379
1845	97.5773
1846	84.9127
1847	82.6073
1848	98.6261
1849	113.213
1850	75.9439
1851	255.347
1852	171.109
1853	124
1854	201.515
1855	76.3896
1856	186.044
1857	92.8502
1858	115.98
1859	148.921
1860	118.471
1861	129.609
1862	124.892
1863	457.066
1864	253.425
1865	104.995
1866	99.3276
1867	170.824
1868	188.319
1869	90.7421
1870	51.6869
1871	70.9123
1872	83.5149
1873	155.916
1874	76.7407
1875	62.6556
1876	58.5007
1877	84.2663
1878	65.3126
1879	50.5756
1880	78.5608
1881	98.7584
1882	208.029
1883	215.485
1884	108.348
1885	73.7928
1886	79.607
1887	85.0798
1888	109.653
1889	68.9686
1890	352.101
1891	71.8797
1892	155.378
1893	137.912
1894	69.6483
1895	101.75
1896	150.11
1897	147.831
1898	136.521
1899	142.282
1900	149.82
1901	149.6
1902	97.2942
1903	116.243
1904	125.772
1905	185.012
1906	198.731
1907	114.664
1908	76.0779
1909	91.7781
1910	94.795
1911	356.139
1912	122.311
1913	66.4451
1914	75.096
1915	247.669
1916	70.2998
1917	131.047
1918	73.2122
1919	101.291
1920	186.949
1921	93.0946
1922	940.4
1923	69.25
1924	107.239
1925	85.3976
1926	135.443
1927	107.507
1928	201.561
1929	649.063
1930	255.85
1931	93.2631
1932	115.998
1933	148.779
1934	113.63
1935	87.9667
1936	134.505
1937	108.69
1938	61.073
1939	72.1454
1940	414.797
1941	184.32
1942	152.125
1943	201.611
1944	166.369
1945	622.279
1946	218.031
1947	156.373
1948	135.973
1949	127.5
1950	472.87
1951	227.466
1952	206.654
1953	105.167
1954	189.072
1955	353.144
1956	248.341
1957	368.399
1958	192.121
1959	116.622
1960	192.44
1961	258.002
1962	216.926
1963	94.5599
1964	125.647
1965	99.0251
1966	75.7492
1967	128.682
1968	191.829
1969	78.1537
1970	1216.9
1971	119.46
1972	56.1719
1973	65.2818
1974	72.5486
1975	144.594
1976	518.549
1977	151.718
1978	71.4064
1979	211.382
1980	118.605
1981	170.822
1982	97.3993
1983	60.4638
1984	87.3829
1985	282.775
1986	131.968
1987	708.431
1988	104.044
1989	79.3201
1990	137.159
1991	94.399
1992	99.2003
1993	139.653
1994	419.272
1995	177.394
1996	250.901
1997	287.335
1998	198.915
[truncated: 5,512 more rows]

## Sheet: Supplementary Figure 3
Supplementary Figure 3
	30	BLP1	BLP2	no bead
1st	958.812	368.212	70.7851	41.4955
2nd	1033.96	399.644	73.1838	41.5368
3rd	1085.08	421.494	74.8491	41.727

## Sheet: Supplementary Figure 7
Supplementary Figure 7
1
concentration/nM	2970	594	119	23.8	4.75	0.95
PC/PG/2	98.8853	89.7413	81.4161	61.1246	33.5837	-2.08512
	98.7987	85.966	83.3053	65.4537	20.2151	13.8765
	99.3782	84.2096	81.1364	54.3454	25.0311	11.0318
PC/PG/3	92.5308	93.1173	70.7363	23.8959	5.60816	-4.63064
	96.2656	89.0353	68.154	33.8738	9.16134	-3.23543
	94.3257	90.5654	66.527	30.2507	17.9147	-4.31958
PC/PG	91.9493	63.9667	3.42223	0.84172	-0.516653	-0.295737
	94.0253	52.6849	1.47609	-0.0842824	-0.546929	0.153664
	93.1589	52.9614	6.14631	-0.182914	-0.465564	-0.639174
A1
concentration/nM	2970	594	119	23.8	4.75	0.95
PC/PG/2	92.2934	84.3789	78.5976	52.0651	23.4894	-1.41336
	92.5718	82.211	77.7279	54.7596	17.5076	8.62921
	92.6577	89.7463	75.9741	45.9284	23.2708	7.12801
PC/PG/3	92.7587	77.9862	52.2888	15.4105	2.01658	1.98361
	101.446	81.3208	51.0463	10.9	0.878515	1.85529
	100.998	82.9764	49.244	8.02784	1.89892	-0.8449
PC/PG	93.1039	24.7587	0.51546	-2.36135	0.518035	-1.43385
	90.2593	17.2495	1.58167	-0.5131	-0.093759	-0.895431
	89.5281	18.5153	2.81492	-3.51253	1.10151	0.749428
A2
concentration/nM	2970	594	119	23.8	4.75	0.95
PC/PG/2	92.8331	75.4071	78.7983	43.137	29.0533	9.034
	87.9728	78.7433	70.2003	46.9353	27.5142	5.28041
	88.0399	75.9547	66.0996	56.8135	24.8555	9.33699
PC/PG/3	90.4805	76.7719	62.0698	18.6609	1.40679	-7.31703
	90.9523	76.2813	58.795	18.0777	-1.05706	-6.90645
	89.2433	76.6013	68.9906	36.2812	1.87721	-4.34482
PC/PG	93.3133	25.2736	2.18495	0.882208	1.2116	0.992192
	90.4904	24.6738	1.698	1.03501	-0.252339	-0.46839
	96.6257	32.1729	3.12835	-0.254298	-1.66003	-0.797504
A3
concentration/nM	2970	594	119	23.8	4.75	0.95
PC/PG/2	85.8035	98.544	79.2093	69.6188	34.9946	1.66505
	82.9933	92.4716	81.5369	79.2209	35.539	5.9899
	87.7313	97.9184	86.9825	87.9246	53.8664	9.88514
PC/PG/3	93.1248	78.2184	67.3977	33.0142	14.8385	11.4845
	87.3798	94.7236	83.1426	27.9793	13.3742	9.31974
	95.8138	76.9231	81.4712	25.7034	14.6244	9.51381
PC/PG	81.3526	37.8925	0.914429	-2.29128	-3.76278	-3.67777
	78.5253	30.6781	5.54453	2.18903	2.68141	-1.83884
	79.8911	33.6324	7.22957	5.4649	5.12128	2.39643
A4
concentration/nM	2970	594	119	23.8	4.75	0.95
PC/PG/2	80.589	75.7427	70.0486	56.3601	29.4306	4.53857
	77.8374	70.0066	68.0248	51.3407	27.9818	4.83145
	78.7608	71.8106	70.1935	48.3683	20.3018	6.57166
PC/PG/3	84.2408	76.626	38.7265	4.22664	-0.174038	-1.41979
	83.2332	76.8942	49.7217	3.86944	-1.62884	-2.05036
	84.6979	75.9947	33.2556	-0.00501813	2.09952	0.662508
PC/PG	88.2576	23.0558	4.9601	-2.41096	1.53203	-1.79117
	91.2747	14.9793	2.92005	-1.28265	2.25519	-1.91248
	86.9668	23.7356	3.38884	-0.291884	1.66146	-1.28308
A5
concentration/nM	2970	594	119	23.8	4.75	0.95
PC/PG/2	89.8154	81.6323	69.6493	48.0923	29.067	14.9487
	86.6566	80.9463	67.0196	46.7804	30.4043	12.8439
	89.4816	79.8148	69.8884	45.2861	37.4364	15.3651
PC/PG/3	83.3041	74.3589	66.3026	39.3602	4.32385	-2.32109
	80.0008	78.1899	64.676	37.5439	2.56887	-3.87508
	77.0715	76.5422	62.5857	30.6236	11.5425	-2.34176
PC/PG	95.1044	50.6619	7.84057	-2.0376	-1.28774	-4.61672
	95.9839	28.9798	10.3447	-4.9556	0.998845	-7.44108
	95.1446	45.7232	1.2238	-1.64625	-0.13978	-2.96027
A6
concentration/nM	2970	594	119	23.8	4.75	0.95
PC/PG/2	88.7029	77.2756	75.2965	49.8309	25.7852	16.3097
	88.3277	74.0809	73.7224	50.7241	34.5349	21.0986
	87.0735	78.3344	77.7984	54.2103	27.4246	14.2472
PC/PG/3	96.8141	78.0423	55.818	13.4408	1.48639	-0.696264
	90.1781	79.5234	56.3572	15.2999	0.464435	-2.98647
	88.8708	76.7589	62.0596	15.3789	4.54583	0.245237
PC/PG	91.1321	22.7969	1.27556	-3.02739	0.724063	0.0273982
	87.2968	24.0627	-1.28705	-2.79406	-1.80176	-2.53356
	85.2339	19.4495	-3.5991	0.0555697	0.544097	-0.682192
A7
concentration/nM	2970	594	119	23.8	4.75	0.95
PC/PG/2	83.9437	80.3278	79.7516	56.2896	22.2925	0.290515
	90.0047	78.7703	79.5512	53.7848	21.146	0.68059
	88.8703	84.0621	79.0116	52.4926	26.3659	-1.34275
PC/PG/3	90.0722	69.4737	17.4156	2.81878	-1.31717	-2.73655
	89.0615	72.6068	16.4058	1.91326	1.56426	-2.01283
	81.5446	73.636	19.4281	2.09945	-0.447014	-1.47618
PC/PG	94.5114	39.348	9.97258	2.05088	1.86454	-1.53748
	100.539	40.6296	11.8507	1.69903	2.71698	-0.837053
	97.6997	42.8069	9.99424	-0.502777	1.48368	-1.46924
A8
concentration/nM	2970	594	119	23.8	4.75	0.95
PC/PG/2	88.699	83.1771	77.0734	65.2721	33.5225	5.0424
	83.9956	83.3116	76.4239	60.3546	29.5034	12.3177
	88.0046	82.2934	76.7963	59.9866	54.8569	9.74113
PC/PG/3	93.4448	81.6244	47.9642	7.26656	0.0852112	-2.16856
	90.2766	78.5927	54.2393	3.94653	0.342594	-0.971427
	89.213	78.133	57.4418	7.60876	0.347549	0.264767
PC/PG	83.8472	31.8287	4.6641	-1.7199	0.80228	-1.2549
	81.2545	30.4205	7.6917	1.46116	-1.27015	0.00287239
	80.1488	24.6201	8.10301	-0.502889	1.40316	0.791012
A9
concentration/nM	2970	594	119	23.8	4.75	0.95
PC/PG/2	95.7358	82.152	69.6986	55.1459	21.2252	6.26074
	87.1929	81.1542	63.5814	48.2031	20.9162	-15.9986
	90.452	77.1704	66.5647	45.3832	16.3948	4.70664
PC/PG/3	89.1401	78.6201	47.4858	12.4458	1.01996	-5.21227
	89.7373	79.6653	55.8843	7.36395	3.14568	-3.41656
	89.0786	79.1097	53.2571	2.94698	2.80484	-4.35982
PC/PG	70.9803	14.6784	2.13178	-0.714945	1.38763	-1.2699
	69.3471	17.4717	0.300382	-1.16776	2.49615	-3.07191
	72.6757	20.8084	5.22309	1.33082	1.06635	-2.73748
A10
concentration/nM	2970	594	119	23.8	4.75	0.95
PC/PG/2	90.7574	73.2413	72.5399	43.168	9.16414	-3.04278
	91.0307	76.2443	67.8173	37.3252	9.09886	-3.26719
	87.9385	78.9283	74.1118	42.4142	3.88001	-6.67436
PC/PG/3	95.6551	63.3453	0.962021	-3.12913	0.617074	-1.74627
	92.8463	71.0073	5.45658	-2.24437	0.885442	-5.52905
	87.1938	62.0141	41.6103	-2.75684	0.532633	-3.76296
PC/PG	71.5854	19.2043	0.256724	0.477252	-0.499454	0.326129
	67.5792	15.8135	-1.3631	-0.278366	-1.29229	-0.833885
	71.8031	12.1955	-0.412138	-3.63835	0.0143661	-0.614476
A11
concentration/nM	2970	594	119	23.8	4.75	0.95
PC/PG/2	90.1448	83.1064	82.595	70.0818	34.2091	21.7149
	86.3666	82.9239	87.2139	75.5331	42.4432	17.6159
	82.0976	81.9126	93.4841	77.1789	49.605	21.7219
PC/PG/3	81.0701	86.3407	71.3235	38.0858	-9.51326	-18.2926
	96.6421	88.072	75.2586	39.7728	-7.13021	-19.2407
	83.1646	77.5999	77.5927	45.4142	-6.27968	-19.5513
PC/PG	77.1122	56.34	23.2328	-1.37554	-2.45098	-2.13354
	77.4163	56.6457	20.3606	-4.05828	0.255484	-2.80577
	78.827	59.0507	25.6829	-0.366385	-2.15011	-1.13739

## Sheet: Supplementary Figure 8
Supplementary Figure 8
A12
concentration/nM	2970	594	119	23.8	4.75	0.95
PC/PG/2	88.3153	80.2206	62.6469	38.4519	17.3972	5.00867
	89.4104	76.1727	73.1114	44.0727	13.5533	3.06513
	87.0866	77.1018	64.3028	37.369	23.3569	4.41296
PC/PG/3	91.8265	74.1205	45.9721	1.38443	-2.528	-4.06423
	88.3927	67.1373	44.0664	3.75448	-2.04523	-8.37937
	90.0439	75.8144	42.1853	1.79125	-1.00614	-6.38432
PC/PG	59.5484	11.5239	0.756548	0.321499	1.32957	0.124585
	57.9449	4.87467	1.37954	2.02816	0.854792	1.08588
	58.5839	7.19664	2.3308	-0.248742	1.22214	1.89404
A13
concentration/nM	2970	594	119	23.8	4.75	0.95
PC/PG/2	86.4613	75.5652	70.5327	42.6468	18.6169	5.81395
	86.6388	76.1587	69.6002	42.6107	25.8417	5.6103
	85.6467	74.2864	73.816	45.201	20.0247	4.45959
PC/PG/3	88.2723	69.9288	45.1548	3.12664	-1.43655	-6.2348
	89.6008	72.368	42.9291	-3.52467	-0.624644	-6.59474
	88.8697	69.1412	51.0735	0.847266	-1.73491	-2.67033
PC/PG	66.746	10.8122	8.11052	-1.4849	2.485	1.28856
	66.6632	6.46344	2.44805	0.137399	2.13858	-1.21068
	61.8127	16.5625	2.58837	-0.560346	0.844754	-0.728428
A14
concentration/nM	2970	594	119	23.8	4.75	0.95
PC/PG/2	78.5985	70.9568	64.8236	24.0807	5.34602	-1.49572
	74.1151	70.3884	62.4513	33.5957	2.3553	-3.86367
	72.905	69.0459	58.3677	30.9566	3.02191	-1.07816
PC/PG/3	76.271	12.0276	-0.645364	-0.513969	0.343626	-1.77721
	77.6321	13.9862	-0.139185	-3.93597	0.201208	-2.54883
	75.5739	17.0105	-1.22341	-1.1004	-4.24462	-3.24152
PC/PG	55.7531	10.5727	1.5011	-1.01848	0.240459	-4.32907
	54.8993	8.06483	1.99314	0.924586	-0.386211	-5.179
	57.3252	8.27494	0.0663839	-1.08616	0.342469	-4.83985
A15
concentration/nM	2970	594	119	23.8	4.75	0.95
PC/PG/2	83.8816	75.5547	72.3477	40.5414	10.7366	-6.96466
	87.3054	74.9765	73.4049	34.5172	11.8108	-7.2137
	81.7803	72.9133	75.3457	32.6701	8.93425	-6.89035
PC/PG/3	77.3907	33.7822	8.77461	4.83117	2.94446	0.229593
	73.1144	31.3163	6.99454	4.69059	1.32569	-0.452578
	75.0865	30.481	4.42926	1.77026	2.16857	0.123858
PC/PG	83.8482	27.7476	3.07808	-2.08412	-1.44195	-2.31757
	82.109	15.803	1.08936	-2.10919	0.232664	-1.66381
	82.5476	16.7749	-0.890129	-1.78325	-2.42069	-2.1196
A16
concentration/nM	2970	594	119	23.8	4.75	0.95
PC/PG/2	93.9579	79.9549	65.4505	29.6989	4.24319	-0.596815
	86.4887	73.8219	75.8692	31.7109	2.37946	0.634816
	88.3677	73.8372	66.5929	28.4958	1.63234	1.26386
PC/PG/3	83.676	42.5238	1.38184	-0.933645	0.0331613	-7.14507
	83.4982	34.0885	-1.52645	-2.65393	-1.41055	-6.84012
	84.4523	35.2204	-2.2748	-6.6268	-0.0776044	-7.062
PC/PG	40.9976	4.2049	-0.0428902	-2.44482	-2.28304	-1.35514
	36.3971	2.12204	0.0902744	-0.449716	-0.497022	-2.64516
	34.8027	4.60321	-0.871444	-0.667558	0.230298	-2.65013
A17
concentration/nM	2970	594	119	23.8	4.75	0.95
PC/PG/2	81.7288	66.465	20.8499	2.35198	-0.506224	-8.80057
	83.8429	58.9941	26.9154	2.09513	-2.60543	-9.1324
	78.7416	59.5957	14.5533	-3.15508	2.08156	-8.80464
PC/PG/3	74.0078	16.5479	1.91157	-2.12026	-0.353903	-2.91821
	84.8862	11.6921	2.30125	-2.04871	2.31949	-2.29178
	76.5044	4.20825	0.0108731	-1.28408	0.677291	-1.92525
PC/PG	7.21233	2.45602	-1.67493	-0.00362674	-0.811602	-1.36437
	12.6893	0.599753	-1.53632	-0.924662	-1.64418	-0.737806
	19.4613	-0.184806	-1.58292	-1.91334	-0.243701	-1.43982
A18
concentration/nM	2970	594	119	23.8	4.75	0.95
PC/PG/2	82.1809	3.47364	-0.714851	-0.173629	-1.12942	-1.24537
	82.0978	10.557	-2.55793	-4.90334	-0.387691	-3.54333
	75.1757	28.5054	0.285893	-3.7499	-8.74755	-4.04281
PC/PG/3	29.7226	-0.851173	-1.86287	-2.02596	0.678424	-1.53321
	34.9526	-4.51662	-0.282289	0.844654	-0.365753	0.480065
	50.229	-3.4693	0.136081	-3.89395	0.385077	0.328852
PC/PG	15.1544	-1.84306	-1.12914	-2.25921	1.08315	-1.3519
	16.9562	-2.65297	-0.853475	-5.25649	-0.217077	-2.67731
	0.353275	-2.52031	-4.03043	-2.88553	-2.71342	-3.08087
A19
concentration/nM	2970	594	119	23.8	4.75	0.95
PC/PG/2	82.1891	82.3803	70.4094	48.9121	18.5929	-0.253738
	77.8221	81.8027	69.7502	49.7841	18.1696	-1.03776
	83.5242	81.9387	68.5553	51.8442	17.6912	-3.02952
PC/PG/3	85.4015	63.4281	15.8521	1.06518	0.790963	-1.46103
	85.4778	58.9536	17.1852	1.78612	1.879	-1.03496
	83.4421	58.334	15.395	-0.164016	2.10899	-2.18676
PC/PG	48.3269	10.8961	1.63932	0.876686	-0.687143	-5.20086
	44.8855	7.3528	2.33012	0.606781	2.01191	-2.7023
	42.1942	4.30672	1.31746	0.727325	0.425761	-5.56128
A20
concentration/nM	2970	594	119	23.8	4.75	0.95
PC/PG/2	90.8237	52.2051	17.1603	-1.47445	0.851037	0.0220828
	89.2654	34.1666	6.76045	-3.74869	0.125985	-3.25523
	86.3564	54.863	4.40693	-2.59359	0.742038	0.272354
PC/PG/3	30.6168	3.08416	1.11301	-3.50639	1.05863	-5.52007
	27.2055	1.07777	0.453526	-5.20689	-0.173148	-4.56077
	26.0961	0.231167	-0.0434388	-2.17073	0.383355	-2.92437
PC/PG	5.79966	-2.48242	0.369007	-3.01779	0.788735	0.389457
	15.9856	-2.79843	-0.382072	-3.17847	1.65229	-2.69131
	5.56253	0.123841	-4.93115	-2.81547	0.98326	1.3319
A21
concentration/nM	2970	594	119	23.8	4.75	0.95
PC/PG/2	82.1809	3.47364	-0.714851	-0.173629	-1.12942	-1.24537
	82.0978	10.557	-2.55793	-4.90334	-0.387691	-3.54333
	75.1757	28.5054	0.285893	-3.7499	-8.74755	-4.04281
PC/PG/3	24.6721	0.854083	0.862115	-3.49479	1.06781	-4.64827
	16.3945	-0.545952	1.15337	-4.66748	3.55881	-6.39893
	14.9896	-0.214539	0.205576	-3.86532	0.921483	-1.70572
PC/PG	6.87795	0.146483	-2.29836	0.124328	0.07807	-0.618961
	9.29285	-4.29767	0.915822	0.880276	1.62916	-0.913062
	8.74263	-1.37247	-0.240865	-1.30479	1.31778	1.8008
A22
concentration/nM	2970	594	119	23.8	4.75	0.95
PC/PG/2	23.4106	4.51904	1.36658	0.373709	0.443921	-3.61308
	21.052	2.59246	1.6245	-1.90195	2.22328	-4.80159
	22.119	3.86817	-0.82499	-2.9036	-0.555467	-3.18077
PC/PG/3	11.0997	6.08781	0.554073	2.38124	1.69259	0.783114
	27.5135	3.49698	2.09661	2.7898	0.284023	-0.574425
	27.4369	-0.011847	1.6689	-2.33263	0.513064	0.774912
PC/PG	19.6164	1.77938	1.01126	-0.488952	0.7863	-4.1511
	20.8432	0.0469069	-0.801557	-1.85745	0.280874	-4.18153
	22.3626	0.137475	0.908274	-1.39244	1.67177	-2.28667
B1
concentration/nM	2970	594	119	23.8	4.75	0.95
PC/PG/2	87.3278	84.6802	58.4497	10.6109	0.906086	1.50966
	84.0529	86.0959	46.6767	10.7619	1.32998	-0.328874
	86.9354	84.0362	14.6864	9.11257	3.34341	0.564973
PC/PG/3	87.8708	35.9226	0.280054	0.563231	0.102868	-0.0858273
	86.8692	29.7248	1.1063	1.678	-0.396572	0.748714
	87.5266	33.1245	2.25774	-1.4712	1.04447	1.10362
PC/PG	72.222	23.0385	1.66002	0.80495	0.0142761	-0.120498
	67.4974	22.3751	3.02004	1.26678	0.257768	-1.63835
	63.7621	24.8277	0.556666	-1.29393	0.851073	-0.134574

## Sheet: Supplementary Figure 9
Supplementary Figure 9
B2
concentration/nM	2970	594	119	23.8	4.75	0.95
PC/PG/2	84.7498	36.4902	9.89506	-1.09383	1.34453	-3.78441
	87.3542	33.9856	8.03333	-1.66162	1.28005	-2.97068
	86.9129	34.8057	9.96953	-1.16544	2.28581	-2.67137
PC/PG/3	14.5159	0.211807	0.809626	-0.136202	1.1071	1.469
	8.07112	2.42872	-1.05089	2.34585	0.611311	-0.642049
	13.8702	-0.101473	0.748551	-0.56301	0.0118159	1.22925
PC/PG	0.410365	-1.11153	-1.27298	-0.840996	0.902804	-2.22611
	4.51773	-0.861936	-0.455961	-3.12621	1.71442	-4.0763
	2.04068	0.574174	-0.837618	-2.43213	-0.370511	-1.50163
B3
concentration/nM	2970	594	119	23.8	4.75	0.95
PC/PG/2	88.166	64.254	7.65842	-6.23889	-3.11483	0.443836
	90.6443	66.4634	7.85216	-8.19127	-6.2344	-0.800401
	84.3361	65.009	7.1884	-9.73846	-3.88082	-3.31231
PC/PG/3	45.322	8.37937	2.19376	2.27974	0.630951	-0.80276
	44.6593	9.15945	1.75737	1.70061	2.22777	-0.463613
	43.5082	7.49318	1.40337	0.249411	0.490598	-1.00587
PC/PG	35.9153	3.37664	-1.99023	-2.08493	-2.06924	-4.9379
	36.7915	4.61462	-4.17972	-0.654921	-3.13848	-3.38858
	31.7163	3.50797	-0.90032	-2.86875	-3.84119	-6.16829
B4
concentration/nM	2970	594	119	23.8	4.75	0.95
PC/PG/2	35.6701	5.5911	-0.555798	-2.79422	0.118012	-0.811617
	34.354	5.13047	-1.05449	-0.699696	-1.2041	-2.85018
	35.8448	1.31488	-2.1185	-4.00746	-0.553895	-0.922016
PC/PG/3	47.8513	12.0859	2.23314	-0.756984	1.22565	-0.163873
	48.8006	10.1226	4.0978	0.0100199	3.48917	-3.30785
	43.0854	12.0054	3.75324	1.1859	1.37628	-0.379138
PC/PG	50.2481	11.4293	0.00738761	-0.814434	1.34435	-1.11363
	49.172	11.9606	1.70314	-3.66296	0.926846	-4.09274
	50.0091	9.96179	3.09251	0.286819	-2.82077	-2.40297
B5
concentration/nM	2970	594	119	23.8	4.75	0.95
PC/PG/2	27.9049	10.9316	1.71602	1.13767	3.00339	-2.05394
	24.9986	8.00794	1.95255	0.0671458	2.29979	-2.49134
	27.3374	9.49247	0.790437	-0.975991	1.02297	-2.99721
PC/PG/3	22.5297	9.1389	2.16851	0.316816	2.57607	-3.76014
	20.7602	3.04968	0.0465081	0.719203	2.23714	-1.98841
	23.7129	4.51032	-0.567917	-1.21471	2.01862	-3.76079
PC/PG	30.5531	10.6168	1.45502	0.322888	1.96097	-3.4214
	23.4908	3.72875	2.74219	-0.47724	2.69693	-1.81473
	26.8403	5.4229	1.09465	-1.581	2.12174	-4.86865
C1
concentration/nM	2970	594	119	23.8	4.75	0.95
PC/PG/2	86.7866	80.1053	72.293	31.3114	7.45855	-2.08073
	82.8707	80.8933	68.4746	29.1	4.97848	-0.582293
	84.5653	81.4707	65.7112	28.6776	-0.464134	-2.09866
PC/PG/3	82.0736	44.9979	1.9115	-1.0053	1.20561	-1.04476
	81.3449	44.2117	0.873568	-1.4376	1.43945	-2.87334
	81.4671	30.411	6.2509	-0.0345881	-1.55861	-2.4501
PC/PG	56.0251	16.8203	0.652071	-2.4786	-4.72046	-0.991115
	56.2355	18.4586	-0.674819	-5.86142	-0.792919	-4.67102
	54.7856	15.5474	-1.34582	-3.12713	-5.84507	-2.26324
C2
concentration/nM	2970	594	119	23.8	4.75	0.95
PC/PG/2	84.414	76.3709	39.8132	9.68215	0.41249	-2.44998
	85.6324	78.6585	32.4748	6.40638	-0.656689	-2.52427
	82.719	81.8251	36.294	5.4967	0.311515	-2.49819
PC/PG/3	77.3907	33.7822	8.77461	4.83117	2.94446	0.229593
	73.1144	31.3163	6.99454	4.69059	1.32569	-0.452578
	75.0865	30.481	4.42926	1.77026	2.16857	0.123858
PC/PG	42.6816	20.6845	2.94874	2.56794	2.51036	3.12876
	37.9468	11.4367	6.45163	2.32411	0.286288	1.35189
	46.9002	9.88786	4.4356	2.14954	2.53889	1.77185
C3
concentration/nM	2970	594	119	23.8	4.75	0.95
PC/PG/2	85.2203	78.3853	44.1491	8.4189	2.91927	1.52473
	77.8989	78.3983	38.1995	8.81734	0.148379	-0.0368926
	82.1177	78.8962	42.2685	4.06577	2.5839	1.17966
PC/PG/3	81.5024	20.8062	3.65487	-2.80218	-1.02781	-4.60238
	84.2319	19.9204	2.46295	0.577438	-2.23716	-6.10851
	80.5531	13.165	0.723425	-0.777594	-1.12213	-6.72339
PC/PG	42.1724	16.6285	5.75308	1.71245	1.2969	-2.09472
	27.9966	16.4615	3.95546	1.08549	3.41228	-4.81397
	26.9396	4.31628	5.43661	0.526749	0.149067	-3.40856
C4
concentration/nM	2970	594	119	23.8	4.75	0.95
PC/PG/2	81.8318	11.9137	1.61172	-2.90355	-2.79448	-5.35307
	86.0724	11.0263	1.33551	0.0188515	-2.51348	-4.66634
	80.5121	9.68614	0.754313	-0.213931	-1.89921	-7.59531
PC/PG/3	28.5509	5.72857	2.17515	-1.61268	0.180248	-2.90257
	30.295	1.08168	1.92027	0.601443	2.40489	-3.32815
	29.3775	7.2634	1.62535	-1.18359	0.0256244	-4.85393
PC/PG	29.8424	3.22739	2.23151	-1.53258	2.67571	-1.64373
	27.6014	3.86488	3.78397	-0.532608	1.68105	-3.57297
	29.8306	5.42062	4.86281	-1.53748	4.15339	-5.43601
C5
concentration/nM	2970	594	119	23.8	4.75	0.95
PC/PG/2	14.6036	1.9306	-2.17743	0.106713	-2.19637	-1.54145
	25.7317	2.20428	-0.798159	0.15847	-0.71661	-3.11538
	29.6506	0.168065	-0.718629	-1.5369	0.877268	0.34707
PC/PG/3	19.5687	1.59524	0.16008	1.62593	0.397714	-1.16576
	17.6053	2.85181	-1.30402	-1.03072	1.37573	-1.08801
	22.0482	1.60138	-0.551363	-3.92268	1.81095	0.0872984
PC/PG	3.45092	0.854761	-3.05971	0.607936	-2.3274	-0.319701
	7.71356	1.78117	-3.10139	-1.00664	-1.42674	-2.59466
	23.4997	0.765676	-2.80675	-3.59912	-2.45204	-0.799049
C3
concentration/nM	2970	594	119	23.8	4.75	0.95
PC/PG/2	85.2203	78.3853	44.1491	8.4189	2.91927	1.52473
	77.8989	78.3983	38.1995	8.81734	0.148379	-0.0368926
	82.1177	78.8962	42.2685	4.06577	2.5839	1.17966
PC/PG/3	81.5024	20.8062	3.65487	-2.80218	-1.02781	-4.60238
	84.2319	19.9204	2.46295	0.577438	-2.23716	-6.10851
	80.5531	13.165	0.723425	-0.777594	-1.12213	-6.72339
PC/PG	42.1724	16.6285	5.75308	1.71245	1.2969	-2.09472
	27.9966	16.4615	3.95546	1.08549	3.41228	-4.81397
	26.9396	4.31628	5.43661	0.526749	0.149067	-3.40856
C4
concentration/nM	2970	594	119	23.8	4.75	0.95
PC/PG/2	81.8318	11.9137	1.61172	-2.90355	-2.79448	-5.35307
	86.0724	11.0263	1.33551	0.0188515	-2.51348	-4.66634
	80.5121	9.68614	0.754313	-0.213931	-1.89921	-7.59531
PC/PG/3	28.5509	5.72857	2.17515	-1.61268	0.180248	-2.90257
	30.295	1.08168	1.92027	0.601443	2.40489	-3.32815
	29.3775	7.2634	1.62535	-1.18359	0.0256244	-4.85393
PC/PG	29.8424	3.22739	2.23151	-1.53258	2.67571	-1.64373
	27.6014	3.86488	3.78397	-0.532608	1.68105	-3.57297
	29.8306	5.42062	4.86281	-1.53748	4.15339	-5.43601
C5
concentration/nM	2970	594	119	23.8	4.75	0.95
PC/PG/2	14.6036	1.9306	-2.17743	0.106713	-2.19637	-1.54145
	25.7317	2.20428	-0.798159	0.15847	-0.71661	-3.11538
	29.6506	0.168065	-0.718629	-1.5369	0.877268	0.34707
PC/PG/3	19.5687	1.59524	0.16008	1.62593	0.397714	-1.16576
	17.6053	2.85181	-1.30402	-1.03072	1.37573	-1.08801
	22.0482	1.60138	-0.551363	-3.92268	1.81095	0.0872984
PC/PG	3.45092	0.854761	-3.05971	0.607936	-2.3274	-0.319701
	7.71356	1.78117	-3.10139	-1.00664	-1.42674	-2.59466
	23.4997	0.765676	-2.80675	-3.59912	-2.45204	-0.799049

## Sheet: Supplementary Table 7
Supplementary Table 7
	EC50 (nM)
	PC/PG/2			PC/PG/3			PC/PG
compound	1st	2nd	3rd	1st	2nd	3rd	1st	2nd	3rd
1	16.7	34	7.9	58	167	51.6	527	689	460
A1	25.9	4.68	6.1	128	82.1	68.1	1083	1091	750
A2	31.1	18.3	4.6	89.7	133	57.5	917	680	545
A3	7.68	14.6	9.8	47.4	201	60.9	1007	900	559
A4	38.9	40.8	11.1	205	289	151	1120	1232	1165
A5	27.6	4.87	14.1	350	50.1	76.7	697	360	585
A6	23	15.1	10.2	111	125	61.1	1139	907	507
A7	24.6	27.8	14.9	334	595	395	1316	1122	923
A8	14.5	14.4	5.6	134	130	96.3	1462	1244	1422
A9	39.3	15.4	6.5	138	94.9	51.1	>1500	1212	1167
A10	52	48.6	15.7	388	548	217	>1500	1475	>1500
A11	7.05	21.6	29.5	45.1	59.4	61.3	995	451	507
A12	51.2	72.5	15.4	199	535	117	>1500	>1500	>1500
A13	42.5	8.3	7.2	202	107	63.6	>1500	1024	1292
A14	118	79.1	31.9	999	>1500	867	>1500	>1500	>1500
A15	57.6	39.6	9	231	383	189	1260	889	895
A16	70.1	33.5	17.1	892	1040	565	>1500	>1500	>1500
A17	437	178	144	>1500	>1500	>1500	>1500	>1500	>1500
A18	486	487	170	>1500	>1500	>1500	>1500	>1500	>1500
A19	38.5	20.9	27.4	460	511	470	>1500	>1500	>1500
A20	648	674	321	>1500	>1500	>1500	>1500	>1500	>1500
A21	1483	1181	583	>1500	>1500	>1500	>1500	>1500	>1500
A22	>1500	>1500	>1500	>1500	>1500	>1500	>1500	>1500	>1500
B1	166	96	43.6	917	909	600	>1500	>1500	1243
B2	>1500	1217	874	>1500	>1500	>1500	>1500	>1500	>1500
B3	437	349	276	>1500	>1500	>1500	>1500	>1500	>1500
B4	>1500	>1500	>1500	>1500	>1500	>1500	>1500	>1500	>1500
B5	>1500	>1500	>1500	>1500	>1500	>1500	>1500	>1500	>1500
C1	67.4	42.5	47.4	869	600	640	>1500	>1500	>1500
C2	207	148	109	1141	>1500	>1500	>1500	>1500	>1500
C3	190	175	100	1325	>1500	>1500	>1500	>1500	>1500
C4	1491	>1500	>1500	>1500	>1500	>1500	>1500	>1500	>1500
C5	>1500	>1500	>1500	>1500	>1500	>1500	>1500	>1500	>1500
